# Supplementary material for: Structural basis for assembly and disassembly of the IGF/IGFBP/ALS ternary complex
Source: Nat Commun. 2022 Jul 30;13:4434. doi: 10.1038/s41467-022-32214-2 (PMC9338993; doi:10.1038/s41467-022-32214-2)
Supplement: Supplementary file 4 — Source Data [file 41467_2022_32214_MOESM4_ESM.xlsx]

## Sheet: Fig.6d
1	Sample		IGF1R	pIGF1R	pIGF1R/IGFR ratio	Relative pIGF1R/IGF1R (fold to control)
	Control		16658.9	625.749	0.0375624	1
	IGF1		15057.2	11415.6	0.758147	20.1837
	IGF1/IGFBP3/ALS	None	14549	2845.74	0.195597	5.20726
		thrombin	16888	16121.6	0.954617	25.4141
		ADAM12	15125.4	13590.8	0.89854	23.9212
		PAPP-A2	10222.9	7221.18	0.706374	18.8053
2	Sample		IGF1R	pIGF1R	pIGF1R/IGFR ratio	Relative pIGF1R/IGF1R (fold to control)
	Control		6460.61	372.435	0.057647	1
	IGF1		16160.6	21294.7	1.3177	22.858
	IGF1/IGFBP3/ALS	None	13742.3	3889.59	0.283038	4.90984
		thrombin	13476.2	18091.2	1.34246	23.2876
		ADAM12	13280.5	16970	1.27782	22.1662
		PAPP-A2	12456.1	10522.1	0.844735	14.6536
3	Sample		IGF1R	pIGF1R	pIGF1R/IGFR ratio	Relative pIGF1R/IGF1R (fold to control)
	Control		9411.59	566.263	0.0601666	1
	IGF1		12113.6	18037.3	1.48901	24.7482
	IGF1/IGFBP3/ALS	None	14491.9	3998.3	0.275898	4.58557
		thrombin	8915.02	14552.2	1.63232	27.13
		ADAM12	7636.95	10996	1.43984	23.9309
		PAPP-A2	7103.71	6089.66	0.857251	14.248

## Sheet: Fig.6f
1	Sample		IGF1R	pIGF1R	pIGF1R/IGFR ratio	Relative pIGF1R/IGF1R (fold to control)		4	Sample		IGF1R	pIGF1R	pIGF1R/IGFR ratio	Relative pIGF1R/IGF1R (fold to control)
	Control		5350.55	620.092	0.115893	1			Control		5654.81	636.678	0.112591	1
	IGF1		4348.6	10453.3	2.40384	20.7418			IGF1		5293.88	9594.52	1.81238	16.0971
	IGF1/IGFBP3/ALS	-thrombin	6267.03	2090.33	0.333543	2.87802			IGF1/IGFBP3/ALS	-thrombin	5898.98	2284.08	0.387199	3.43901
		+thrombin	7047.57	15569.1	2.20915	19.0619				+thrombin	4759.74	8204.64	1.72376	15.31
	IGF1/hybrid-BP1/ALS	-thrombin	6228.84	771.355	0.123836	1.06854			IGF1/hybrid-BP1/ALS	-thrombin	6171.57	740.184	0.119934	1.06523
		+thrombin	5059.6	2646.57	0.523079	4.51346				+thrombin	4687.2	2765.67	0.590047	5.24064
	IGF1/hybrid-BP2/ALS	-thrombin	8076.67	1004.77	0.124404	1.07344			IGF1/hybrid-BP2/ALS	-thrombin	6177.74	1226.31	0.198504	1.76306
		+thrombin	7127.26	4916.54	0.689822	5.95222				+thrombin	4292.62	3130.4	0.729251	6.47702
	IGF1/hybrid-BP4/ALS	-thrombin	5148.03	615.092	0.119481	1.03096			IGF1/hybrid-BP4/ALS	-thrombin	3382.2	412.627	0.121999	1.08357
		+thrombin	7866.98	5781.32	0.734884	6.34104				+thrombin	4262.33	2561.57	0.600979	5.33774
	IGF1/hybrid-BP5/ALS	-thrombin	5651.33	1047.6	0.185372	1.59951			IGF1/hybrid-BP5/ALS	-thrombin	5871.86	1596.5	0.271889	2.41485
		+thrombin	7535.15	15783.8	2.09468	18.0742				+thrombin	6092.86	9859.05	1.61813	14.3718
	IGF1/hybrid-BP6/ALS	-thrombin	5209.55	607.192	0.116554	1.0057			IGF1/hybrid-BP6/ALS	-thrombin	5203.5	1702.84	0.327249	2.90654
		+thrombin	4337.6	746.527	0.172106	1.48504				+thrombin	6306.5	584.87	0.0927409	0.823701
2	Sample		IGF1R	pIGF1R	pIGF1R/IGFR ratio	Relative pIGF1R/IGF1R (fold to control)		5	Sample		IGF1R	pIGF1R	pIGF1R/IGFR ratio	Relative pIGF1R/IGF1R (fold to control)
	Control		4927.6	426	0.0864519	1			Control		10488.4	437.192	0.0416832	1
	IGF1		5905.89	11921.7	2.01862	23.3496			IGF1		12757.3	11764.4	0.922172	22.1233
	IGF1/IGFBP3/ALS	-thrombin	4304.6	1223.65	0.284265	3.28813			IGF1/IGFBP3/ALS	-thrombin	9484.61	816.941	0.0861333	2.06638
		+thrombin	5179.01	9995.98	1.93009	22.3257				+thrombin	11914	11206.9	0.940656	22.5668
	IGF1/hybrid-BP1/ALS	-thrombin	4521.55	630.406	0.139423	1.61272			IGF1/hybrid-BP1/ALS	-thrombin	8828.61	397.799	0.0450579	1.08096
		+thrombin	5319.67	569.577	0.10707	1.23849				+thrombin	7255.47	935.527	0.128941	3.09335
	IGF1/hybrid-BP2/ALS	-thrombin	4792.67	420.385	0.0877142	1.0146			IGF1/hybrid-BP2/ALS	-thrombin	8952	453.607	0.050671	1.21562
		+thrombin	5359.96	2896.33	0.540363	6.25045				+thrombin	9060.17	2361.55	0.260651	6.25315
	IGF1/hybrid-BP4/ALS	-thrombin	4382.2	386.435	0.0881828	1.02002			IGF1/hybrid-BP4/ALS	-thrombin	8568.37	417.607	0.0487382	1.16925
		+thrombin	4490.26	2214.84	0.493255	5.70555				+thrombin	9945.05	2639.84	0.265443	6.36809
	IGF1/hybrid-BP5/ALS	-thrombin	4403.72	572.284	0.129955	1.5032			IGF1/hybrid-BP5/ALS	-thrombin	7890.3	577.284	0.0731638	1.75523
		+thrombin	6290.96	9394.98	1.49341	17.2745				+thrombin	9954.3	7927.4	0.796379	19.1055
	IGF1/hybrid-BP6/ALS	-thrombin	6018.45	528.506	0.0878143	1.01576			IGF1/hybrid-BP6/ALS	-thrombin	5895.52	275.849	0.0467896	1.1225
		+thrombin	4128.43	481.263	0.116573	1.34842				+thrombin	6915.35	329.849	0.0476981	1.1443
3	Sample		IGF1R	pIGF1R	pIGF1R/IGFR ratio	Relative pIGF1R/IGF1R (fold to control)
	Control		3776.01	296.021	0.0783951	1
	IGF1		4393.55	6847.79	1.5586	19.8814
	IGF1/IGFBP3/ALS	-thrombin	2555.72	384.163	0.150315	1.9174
		+thrombin	4215.6	6589.08	1.56302	19.9378
	IGF1/hybrid-BP1/ALS	-thrombin	3231.48	295.849	0.0915523	1.16783
		+thrombin	3675.6	714.163	0.194298	2.47845
	IGF1/hybrid-BP2/ALS	-thrombin	2972.13	246.607	0.082973	1.0584
		+thrombin	3526.3	1961.01	0.55611	7.09367
	IGF1/hybrid-BP4/ALS	-thrombin	3464.84	272.849	0.0787479	1.0045
		+thrombin	4669.84	2324.26	0.497716	6.34881
	IGF1/hybrid-BP5/ALS	-thrombin	3681.5	318.799	0.0865949	1.1046
		+thrombin	6011.33	7804.5	1.2983	16.561
	IGF1/hybrid-BP6/ALS	-thrombin	4216.2	358.142	0.0849442	1.08354
		+thrombin	4069.01	356.849	0.0876992	1.11868

## Sheet: Supplememtary Fig.6
1	Sample				ALS	IGFBP3	ALS/IGFBP3 ratio	Relative ALS/IGFBP3 (fold to control)
	Target	ALS	IGFBP3	IGF1
	control	wt	wt	wt	12572.9	12468.3	1.00839	1
	IGF1 patch	W173A	wt	R36E/R37E	3672.66	16251.4	0.22599	0.224111
	CBP3 helix patch	wt	R188E	wt	204.799	16994	0.0120512	0.011951
	CBP3 loop patch	R414A	wt	wt	282.92	15740.3	0.0179743	0.0178248
	Hook loop patch	hook loop del	wt	wt	273.456	12457.4	0.0219513	0.0217688
2	Sample				ALS	IGFBP3	ALS/IGFBP3 ratio	Relative ALS/IGFBP3 (fold to control)
	Target	ALS	IGFBP3	IGF1
	control	wt	wt	wt	11995	13834.4	0.867042	1
	IGF1 patch	W173A	wt	R36E/R37E	3634.59	13278.4	0.273723	0.315697
	CBP3 helix patch	wt	R188E	wt	206.92	14667.6	0.0141073	0.0162706
	CBP3 loop patch	R414A	wt	wt	243.627	15358.9	0.0158623	0.0182947
	Hook loop patch	hook loop del	wt	wt	467.062	12719.1	0.0367214	0.0423525
3	Sample				ALS	IGFBP3	ALS/IGFBP3 ratio	Relative ALS/IGFBP3 (fold to control)
	Target	ALS	IGFBP3	IGF1
	control	wt	wt	wt	17127.4	12258.8	1.39715	1
	IGF1 patch	W173A	wt	R36E/R37E	3352.52	12456.6	0.269136	0.192633
	CBP3 helix patch	wt	R188E	wt	451.092	13973.1	0.0322829	0.0231063
	CBP3 loop patch	R414A	wt	wt	191.556	14361	0.0133387	0.00954708
	Hook loop patch	hook loop del	wt	wt	891.468	19017.5	0.0468762	0.0335514
4	Sample				ALS	IGFBP3	ALS/IGFBP3 ratio	Relative ALS/IGFBP3 (fold to control)
	Target	ALS	IGFBP3	IGF1
	control	wt	wt	wt	15915	19368.9	0.82168	1
	IGF1 patch	W173A	wt	R36E/R37E	3546.51	16159	0.219475	0.267106
	CBP3 helix patch	wt	R188E	wt	695.163	17080.3	0.0406998	0.0495324
	CBP3 loop patch	R414A	wt	wt	133.021	11027.4	0.0120628	0.0146807
	Hook loop patch	hook loop del	wt	wt	1250.03	19607.5	0.0637527	0.0775883
